# Supplementary material for: Therapeutic Potential of BAY-117082, a Selective NLRP3 Inflammasome Inhibitor, on Metastatic Evolution in Human Oral Squamous Cell Carcinoma (OSCC)
Source: Cancers (Basel). 2023 May 17;15(10):2796. doi: 10.3390/cancers15102796 (PMC10216277; doi:10.3390/cancers15102796)
Supplement: Supplementary file 1 [file cancers-15-02796-s001.zip]

Archive with 1 entries (1 files):
- cancers-2378100-SI.pdf
